# Supplementary material for: Identification of Malassezia furfur Secreted Aspartyl Protease 1 (MfSAP1) and Its Role in Extracellular Matrix Degradation
Source: Front Cell Infect Microbiol. 2020 Apr 9;10:148. doi: 10.3389/fcimb.2020.00148 (PMC7161080; doi:10.3389/fcimb.2020.00148)
Supplement: Supplementary file 2 [file Table_1.xlsx]

## Sheet: Mf secreted active proteases
Supplementary table 1: List of Malassezia furfur CBS 14141 predicted secretory proteases
No.	Gene code	Protease class	Sequence
1	FUN_000222	Aspartyl	MRITIPLLSLFLLAASNVFAGPVASKYETGIPISLQRRARFVSANGHVNLVALTRHYKGLDSKYSKCLDNYRRNTGHKHPLQAHRHKKREHPSKHGHGHPNRSRDKSRKDGFGGIDGGMGGGSCPDLGGPDGGMPGGMGGMPGGGSSPGSPSSSGGGSGGSPSSSGGGSGSSPNGSGGGSGSGSGSGSGSGSGSGSGSGSGSGSGSGSGSGSGSGSGSDGGSDGDSVSLTDVGNQQLWAGDITFGGQTFGIDFDTGSADTLANPSAYDPRKSDTAQNTNQPFQTSYGDGTAAQGTIWTDSFQIAGFSAENVAIGVADQDFITPDQQPSQGISGMSFPSLQAFPKEYPPFFESLRQQKVVNQGVFQFTLKAGEGSELHLGGVDESKAQGDFSWASVDPSQ…
2	FUN_000223	Aspartyl	MQLSLKFVTGLLLATSAVFAAQDDIEVNLHRRNSFITAGNQLNVEAFAKHLLNVNNKYKDALENFKRNMGHDHPLLSILLNGIKRNNGGQGSLPLTDVQSELLWSGDVTFGGQTFGMDFDTGSSDSLANPGAYNPRKSSTSKNTWSSFSAAYGDGTQARGLVYTDDFEIAGLKAKNVAIGHSFTKFIEDQEPAQGIAGMAFPSIQTFPKQYKPFFESLKEQKAVKSGVFQFTLKAGKGSTLTLGGIDSSKYKGKVTYVDVDPSQGFWITDAKVNGHGIKAIIDSGSTIITGPTSQVRSVVQNIKGMNAFNQDGTLMYTYDCNSTPNVTISIGGTPFKLGKNQLSYGRANGQCVLPIAGQDGLPLNAWIVGDTFFQSVSVIFDTDKNRMGFATQA
3	FUN_001776	Aspartyl	MANSLVRWVALLVPLLTLVCASNVTHVALTPPATPVSAASYAEAVAWVDAHDDYVHRKYTRYDRRSLQPAPLLNYRHDGMWTATIDVGTPPKEHQVVVDTGSADLWLSSRSYMPKKSRTYKTLNKPFSLTYNVGSAQGYAASDRVAIGGVVADPQYFGVVNHSEHLTLPTNVTGILGLALPDLSVLHAQPFWAASNLSPRVMGVYLKRDPHPGQGANNKAGGVLTLGGANTSLYEGDIDYIQVTDKRHWQVPLNGLAVEGAHIHLPRDTQAFFDTGTALIGGPSDVVHRVYTKIPGSKPMPQNKGHFTYPCAAQPNISFSFGQRKYYLNNADFRAMVIQTDNDAIDGERCMDEQ
4	FUN_003258	Aspartyl	MLTGLVGRAVCAAVLLCQFANAEPTPTPSAHRAEGTGIQVPIRSNSEALHPRNGNLEGDAFVQWMDRERNALNAKYNSTRKHKNAKKHARQLVGIGNYGQNSFYFMPIGIGTPSTTVNVLMDTGSSDFWIADASCSELTGCSESMTLYDPSKSSTFNSSDRTFLTPYGDGTNTVSGKLGADDVTMAEYQVDGLTFGRVSQLTGSTIQPPASGLMGMGFESLSSSESTPFWEVVALQGKVKDPVFSFQLASADSSDSASKVVPGGVFSLGVLDDRQYTGDIAWVDLTEGYGSQGIGYWAITMDKLVANGETIELDQQNIVAVDTGTTLIGGPQSILRQIYSQIPGVRSAPSYLLGGSGYYMYPCTQPFTLKMTFGGKEFTLDNENLNLGRLSSRSNMCIS…
5	FUN_003259	Aspartyl	MRCLLLVLASLVASGIAAPSPTQSAAPTTSPGIRLPILVDRDLPHPRNKNLQGDALLQWMQRERTHVTNKYSKHGNKNRGNNRNKMHARQAAPLGSVNLGGFYFSQIGLGTPEKTYNVVLDTGSADFWIASTSCSGCDNMNLFEPSDSSTYQSSEQQFEVPYGQGGVRGSMGADNVSLAGYKISGLNFGIATQLASGTIQPPASGIMGMGFESLSSSGSTPFWQVVAIEGKLKDPVFSFELTDNTDYSSAGQVTAGGVFTLGNLDDQQYSGDITWIDLDSRYGSKGIGYWGIKMDALSVNGQNINLGQHNLVAVDTGTTLIGAPESVVEAVYAQIPNAEPASSSTFGGQGYYVFPCSQKFEIAFTFGGKAFTLNQDDINIGQVDMGRETCGGALFVVDS…
6	FUN_000384	Metallo	MRLASVGRWLVCAVAAVAAHTAAAAAEARGTPLSDAAVAALVAPDPAPVLDYRNADSLLARILIPRVAGTENSTRVRNALIEALSAPKDAHGQSKWHIETQTFDAQTPLGVRRMTNIVATRDPHASRHLVLAAHYDSKYFPPGPLEAFVGATDSAAPCAMLVDIALALDAQLDAHVAQQAQWRAAHPHADGSNDTTLQLVFFDGEEAFQVWTATDSVYGARQLAQTLAQTWVAPNQTLLARHMTGRGRAMRAIQKMEHFVLLDLLGAPNPRVPYYFPDTKWMHTRLQDIEARLASLQLLYPRGDTQKRMPMLDPRHGPSGIGDDHLPFLAEGVPILHLIPLPFPSVWHRISDDASALDYAVVHAWAKLLRVFVAEVLDLPVL
7	FUN_000652	Metallo	MRLGWWISAAAAAAVATAAPVGEQQVFALSSDAQETLPVDDHTQVRASEWDKWWLRWQHKTFMDITDYPNLGAKNAMRVTASKASFPDTVHYEKQLRSAFKQVSERGPRADLDKFTSFFTRYYRSESGRRSQKWLFEQVEALAAQLHPNATVREFEHPWAQRSILLHIPGSDAQLTRERGLVILGAHLDSTNFISFLRSPGADDDGSGTVTLLEALRALAADGWQPESSVEVHWYSGEEGGLLGSQAVAERYEEEGVKVRAMLQQDMTAFVRQGTEESVGIVTDYVSPALTDYVERLVRAYLDIPPKRTQLGYGGSDHASWRRAGYESAFAIEAPFELCNQQRIHTSQDVASAPEFSFPHLLRFVRLSMAFVVELSGWS
8	FUN_000323	Serine	MLARTWTTLFVAVLVVLATTASATPSLIPDVVKEQVQVPHGWTRRAVANESELIPLRIALKQASPGIIEKKLDQTSDPDSPHYLHHLSRKEVLDLLKPSSRSAEVVRNWLDEHNVSSMIEESNGHSILLNVPVHKAKRMLNTEFSVFEHRSTQELVVRTTEYRLPRDVADHIDFIGGTTYFSTMRTMRTPGRTVEKHVQISPIQDHGRVSKVKTMHSKAKGSRVPASCNATQVTSMCLRELYGTVDYRPQAPTKTHIGIAGFLGEVANYEDLNKFLKYQRPDALRGKATFDYVTLNGATNNQSLAASTGEAALDVQTVVGVTWPVRTSFYSVGGSPPFKKDEFTPTNTNEPYLQLVEYLLQLEDHELPDVLTISYGDDEQTVPERYARRVCTLFAALGL…
9	FUN_000552	Serine	MLRCWLALAVGALGVVGGAHPQKRTYDTHHYYAAEIVPRGACAGVTPEHVAAALDAEFVEQVGALPHHWLLKHEKGDALARRSVYAEVPEAQDPVLTRYAALRRRAAPHTKRCSGASCVSEACIADALRDVERQVPRQRHKRDVIYDPAAMRDEYPELRKPVPVTEAWMRPASGAHAARAPVPLNVSAKLRDAFSIEDPLFFQQWHLANVKDPGHDIGLGQIWYNATGRGVTDEKGSYDFNDHTPLPEPRLSDDQHGTRCAGEIAAVRNDMCGVGVAPDAHVSAVRILSGAITDADEAAALNFAYDTNSIYSCSWGPPDNGKSMDAPKGLVAKALLNGIYNGRNGNGSIYVFAGGNGGASDDQCNFDGYTNSIYTVTIAAVDHLGHHPYYSEMCSAIIA…
10	FUN_001213	Serine	MLALRPWFLALVALVCVVGTAHAHASLTDSLLNGMRNSIALVWQKATGVADKAWPVPFLDETLDTPAVSDVLPDSAPEWMLKGTEMVDGVLFQKLAHPAFPEYQLRVSSEDRTSFCDPDVKQISGYLDIREGAHLWFILYESRSSPKTDPLVLWLNGGPGCSSSTGMLFELGPCNIADEGESVEYNEYAWNNKANLLFLDQPLDVGYSYSDTGETIDNSVKSAEDVYAFLQLFLTRFPKYAHLPLTVAAESYGGHYAPHIGAEIHKKNKQLNQQASLSEFAPIVHVNLESLMIGNGLTDPQVQFSSVPDYACSPENKFHLLEPDSETCQSLYKRAEMCNTLIEQCYRFNTRLVCVPAALYCWGSLYGPVQDLGVNLYDVRQQCDHEKDGALCYPQMNWI…
11	FUN_001535	Serine	MQLVAPIAAALLASVSAVSSKNTGSTLLLPQLLVEAPRPGTAVTNAKGSHAVIGVERFTAQTGKSTQALYVVPLGEDDRADPVAPQVFAHGASEAVFLNDDVVGYVVNNTLCQRALKDTHEASECHKVLDFPAPVKNVRAVPKSASSATLVFSALVYDDGALENVPLNDASEAVQDWEKHARTYESLYVRHWDRWLYPHRRTQLFSVDIARSSVLGSWHKTSAFRNLMHPTHLESPVGPLGTAADFAVSHDHVAFTAKDPVKHEAWHTKQNIYVVPLNGSAAPRQVSADGRGWAGAPAFSPDGETIAYLQQYKDGFESDRKVLQTYSLASEVRAESFSDWPLSPSALAFSADGASLLMTVVDDEQTKLYRARVKKHHGAVELTHREVLVDEGHVAGPVE…
12	FUN_001997	Serine	MLGRTGVLALLALAGTACATQAPFELPINTPVETGDFRVLSHPSLPAHTLRLRSVPDGLCERNGTKSWSGYLDVDLDVLYDREDKMYGTQSTTRPPPGIIEHFYFWAFESRNNKLTDPVTLWLNGGPGCSSFTGLLMELGPCNAAPPKDGVPRTEWNPHAWNANSSMIFLDQPTGTGFSYASWKNTSREDAPPSRIFDTAHAARDVSAFLHLLGTDSANEVVSIETLPGSPLPQFTEFHMAGESYAGRYLPLIASQLLKDNERLVAQPESGLLPIPLASVLIGNGITSPHHQNKAFVQYACTNATGHGPFLSKRTCDKMWKQLPVCRKMLEKCNKHVGNVPYSREACVNANSFCSGALSSPWDATNSSFFDYDHKPDYDEEEYVAALLNHKETRAKLGI…
13	FUN_002716	Serine	MLRSAARAAFVALALVCAVHAAPAVVPAFVPGTFTYTPPGGAEAPLVEPAGVETLPQQYLIALKPGVATSSFAVHHARIAEAQASANAFHALSGDDHGVRHVYDLDRQVIGYAGRFSDDVLAYIRAQPEVEFVELDQVVHTTMLPQGAERVGEMPEPTATSASLPFPPWSDPYKHQTETGAPWGLARISHRAGLSLGTFNKYVYEAIAGEGVTAYVIDTGIYTQHEDFQGRARWGKTIPLNDVDADQHGHGTHCAGTIGSATYGVAKKAELVAVKVLGAGGQGSMSDVTAGVLWAVADAQRISAEHAANPHTEAAQKHRGFVASMSLGGSKSPILDRAVNGAVEAGMHFTVAAGNENQDACNVSPAGAEAPLTVGASTIADQRAYFSNIGPCVDIFGPG…
14	FUN_003920	Serine	MLARGMWIAALGACLALRGAATGIDTAPTDALHAHGWVRRAVSDAHVPVRVFLGVSLNTSRIEQEVEAVSDPCSDRYGQYLDVNATLQLLNASSSSSHKHVERWLARRAVPYEAAHGLYMLDLDAAHAGALFNTTYHTYEHRDGRRAVHAHTHDVPDELRGHVEVFGPSVGRGAGRARRATPAAPPPPAHATRAASVERRDDALTTAYECETPVYPSCMQRMYATSNYTVQMPAANRVGIAGFAHEAPDADDLRAYAKQFRPDAVNASFTTVFTSQHSNDTFRHLSSAGRTEANLDVQMAVSQAYPIPVTYYYTSGTAPHDDTAHESGDDNEPFLRLFAYLLTLPDAELPRVLSLSYADPEATVPEAYARRVCTYAALLGLRGVTLVVGSGDEGVGPAE…
